# Supplementary material for: Novel Antiplasmodial Natural Products Identified Through a Modified Bioluminescence-Based Rate-of-Kill Assay
Source: Biomedicines. 2026 Mar 5;14(3):585. doi: 10.3390/biomedicines14030585 (PMC13024254; doi:10.3390/biomedicines14030585)
Supplement: Supplementary file 1 [file biomedicines-14-00585-s001.zip]

Archive with 1 entries (1 files):
- biomedicines-4099121-supplementary.pdf
